# Supplementary material for: Binocular fusion enhances the efficiency of spot-the-difference gameplay
Source: PLoS One. 2021 Jul 20;16(7):e0254715. doi: 10.1371/journal.pone.0254715 (PMC8291752; doi:10.1371/journal.pone.0254715)
Supplement: S1 Dataset — (XLSX) [file pone.0254715.s001.xlsx]

## Sheet: Experiment 1a
Total time taken to complete the task in seconds for different task complexity in the two modes of game play (Data corresponding to Figure 2)
	Fusion mode of game play					Non-Fusion mode of game play
Subjects	3 differences	6 differences	9 differences	12 differences		3 differences	6 differences	9 differences	12 differences
S1	6	9	74.4	93.6		11.4	27	63	84
	6	29.4	73.2	77.4		6	21	70.2	120
	18	30	65.4	120		11.4	34.8	74.4	120
S2	12	18	21.6	61.2		4.2	12.6	74.4	82.8
	11.4	15.6	31.2	60		11.4	16.8	64.8	78.6
	6	22.2	21.6	77.4		4.8	14.4	27.6	92.4
S3	6	20.4	14.4	61.2		3	20.4	26.4	64.2
	3.6	12.6	10.8	63		11.4	24	30	75.6
	10.2	12.6	29.4	120		18	26.4	60.6	81.6
S4	4.2	25.8	18.6	67.8		6	16.8	73.8	76.8
	5.4	12	27	79.2		9	23.4	75	90.6
	12	21.6	79.8	67.2		10.8	60.6	75	120
S5	21.6	33.6	74.4	92.4		7.8	34.2	73.2	120
	6.6	34.2	82.8	120		22.2	64.2	82.2	120
	26.4	66	89.4	120		24	65	83.4	120
S6	10.2	61.8	63	93		9	62.4	73.8	120
	19.8	67.8	74.4	87		24	64.8	83.4	120
	24	67.2	86.4	120		24	66	85.8	120
S7	10.8	14.4	67.2	69.6		16.2	31.8	66.6	88.2
	9	24.6	71.4	89.4		18	33	70.2	120
	7.2	31.8	88.2	120		21.6	35.4	88.2	120
S8	17.4	19.2	35.4	74.4		6.6	23.4	66	87.6
	10.8	19.2	30.6	64.8		8.4	29.4	61.2	94.8
	6	20.4	22.2	64.8		19.8	66	83.4	120
S9	7.2	9	22.2	65.4		7.8	18	28.2	82.8
	3.6	10.8	16.2	82.8		13.2	23.4	34.2	120
	2.4	11.4	30	74.4		13.2	26.4	76.8	120
S10	7.8	10.2	35.4	81		7.8	24	67.2	79.2
	7.2	27.6	35.4	88.2		12.6	25.2	67.2	90.6
	6	28.8	66	88.8		17.4	26.4	70.8	120
S11	15	21.6	33	82.8		7.8	16.8	72	91.2
	12	32.4	61.2	120		12	19.8	86.4	93
	7.2	28.2	62.4	85.2		16.2	19.8	88.2	120
S12	7.8	8.4	17.4	120		4.2	16.8	63.6	81
	4.2	12.6	16.8	80.4		13.8	25.2	66	94.2
	3	24.6	71.4	74.4		15.6	25.2	79.2	120
S13	10.8	11.4	25.2	94.8		16.2	34.2	60.6	76.2
	7.2	16.8	70.8	83.4		16.2	34.2	64.8	88.8
	3.6	24	78.6	81.6		24	35.4	71.4	90.6
S14	7.8	13.2	64.8	86.4		16.2	33	65.4	78
	7.8	24	73.8	120		21.6	66	69	80.4
	10.2	66	80.4	120		24	60	73.2	120
S15	3.6	12	19.2	33		10.8	23.4	72	120
	3.6	16.2	17.4	76.2		12	63	88.2	93.6
	4.2	19.8	30.6	64.2		22.8	69	88.8	120
S16	9	23.4	32.4	120		9	66	82.2	94.8
	15.96	24.6	72	90.6		11.4	67.8	87	120
	9.6	27	78.6	88.8		24	72.6	92.4	120
S17	10.2	33.6	63	72		7.8	66	82.2	120
	22.8	34.8	75.6	92.4		13.2	66	90	120
	20.4	60.6	72.6	94.8		21	66	86.4	120
S18	11.4	24	31.8	84.6		7.2	16.8	81	120
	10.8	25.2	34.8	76.8		12	30	81.6	120
	9	26.4	68.4	72.6		15	61.2	90	120
S19	4.8	29.4	33.6	81.6		16.8	61.8	63	87.6
	8.4	26.4	60	91.2		24	61.8	76.2	93
	19.8	25.8	71.4	120		22.8	61.8	90	120
S20	15.6	23.4	32.4	78.6		9	65.4	82.2	94.8
	9.6	24.6	72	88.2		11.4	66	87	120
	9	27	88.8	120		24	72.6	90	120
S21	19.2	24	69.6	78.6		24	63	87	93.6
	5.4	25.8	70.8	120		23.4	66	90	120
	23.4	31.2	74.4	91.2		24	60	85.2	120
S22	6.6	32.4	72	120		19.2	24	72	81
	15	32.4	73.2	120		22.8	31.8	76.2	83.4
	18	65.4	81	120		24	61.8	79.8	120
S23	6.6	13.2	19.2	26.4		2.4	8.4	25.2	60
	18.6	17.4	21	33		3.6	20.4	26.4	67.8
	8.4	8.4	24.6	120		6.6	21.6	27	120
S24	22.8	25.8	32.4	34.2		17.4	31.2	32.4	63
	24	30	66.6	76.2		18.6	31.2	34.8	65.4
	24	31.2	34.8	85.8		24	32.4	60.6	81.6
S25	10.8	11.4	27.6	66.6		7.2	28.2	75	85.2
	7.8	18.6	60.6	84.6		14.4	64.2	78	87
	4.2	21.6	33	85.2		16.2	65.4	81.6	120
S26	11.4	15	26.4	61.2		7.2	27.6	31.2	76.2
	13.2	19.2	31.2	77.4		10.2	29.4	34.8	83.4
	12	19.8	65.4	89.4		15.6	30	63	120
S27	3	12	25.2	120		13.8	21.6	60.6	76.2
	4.8	16.8	27.6	69		14.4	27	71.4	120
	9	22.8	28.2	35.4		19.2	35.4	73.2	94.8
S28	9	14.4	26.4	93.6		4.2	9.6	60	73.2
	9	16.2	31.8	68.4		4.8	13.2	64.2	88.8
	6	17.4	32.4	61.2		9.6	17.4	67.2	93.6
S29	5.4	16.8	26.4	76.2		11.4	19.8	62.4	120
	9	22.2	24	88.2		11.4	27.6	73.8	84
	7.2	23.4	69	120		18.6	61.8	74.4	120
S30	13.2	15	31.2	65.4		7.2	27.6	31.2	76.2
	12	19.2	26.4	77.4		10.2	29.4	34.8	83.4
	11.4	19.8	61.2	89.4		15.6	30	63	120
S31	9	14.4	18	22.2		13.8	10.2	16.8	22.2
	10.8	14.4	22.2	24		23.4	22.2	17.4	22.8
	26.4	22.2	30.6	65.4		23.4	36	19.2	24.6
S32	9	17.4	24.6	15		10.8	7.8	20.4	27
	15	26.4	26.4	33.6		21.6	28.2	29.4	65.4
	18	36	64.8	70.8		18	30	29.4	72
S33	8.4	16.8	12	35.4		13.2	21	19.2	24
	11.4	24	16.2	60		13.8	25.2	26.4	28.2
	13.2	25.8	22.8	64.2		14.4	25.8	30	28.2
S34	13.8	17.4	13.8	19.2		10.2	15	15	14.4
	16.2	23.4	35.4	24.6		18	15.6	21	24.6
	21	33	63.6	25.8		22.2	19.2	29.4	28.2
S35	36	34.8	34.2	60.6		36	34.2	34.8	60.6
	16.8	36	60.6	68.4		16.8	60	60.6	68.4
	18.6	36	61.2	72.6		22.8	60.6	31.2	72.6
S36	3.6	12	18	26.4		18	18.6	16.2	71.4
	5.4	25.8	29.4	66		18.6	22.2	61.2	72.6
	18	36	61.2	71.4		18.6	34.2	61.8	81
S37	14.4	25.8	24	63.6		5.4	18.6	10.8	19.2
	22.8	27	73.8	73.2		26.4	21.6	34.8	62.4
	24	30	74.4	79.2		34.2	63	64.2	64.8
S38	5.4	35.4	8.4	19.8		10.14	7.8	18.6	27.6
	24.6	60.6	24.6	22.8		13.2	17.4	26.4	63
	28.8	79.58	62.4	28.8		16.8	20.4	67.2	82.2
S39	3	7.2	9	22.2		6.6	22.8	19.8	28.2
	9	21	20.4	24.6		8.4	24	61.2	69
	13.2	64.2	74.4	34.8		13.2	31.8	74.4	84.6
Average	11.6697	25.7776	45.7128	75.959		14.8046	35.8222	60.3436	88.1538
SEM	0.626411	1.3321	2.2245	2.65785		0.627639	1.79286	2.18973	2.77452

## Sheet: Experiment 1b
Time taken to first identification of difference as a function of task complexity, game play mode and difference type in seconds (Data corresponding to Figure 3B)
	Polarity									Shape									Presence/Absence
Occurrence	3 diff | Fusion	3 diff | Non-Fusion	6 diff | Fusion	6 diff | Non-Fusion	9 diff | Fusion	9 diff | Non-Fusion	12 diff | Fusion	12 diff | Non-Fusion		3 diff | Fusion	3 diff | Non-Fusion	6 diff | Fusion	6 diff | Non-Fusion	9 diff | Fusion	9 diff | Non-Fusion	12 diff | Fusion	12 diff | Non-Fusion		3 diff | Fusion	3 diff | Non-Fusion	6 diff | Fusion	6 diff | Non-Fusion	9 diff | Fusion	9 diff | Non-Fusion	12 diff | Fusion	12 diff | Non-Fusion
1	1.2	1.2	0.6	3	1.2	7.2	1.8	2.4		1.2	4.2	1.8	4.8	2.4	7.2	3.6	2.4		9.6	6	5.4	5.4	2.4	6.6	3	2.4
2	1.2	4.2	1.8	5.4	1.8	6.6	1.8	6		2.4	6	3	4.8	5.4	7.2	2.4	6		4.8	1.2	1.8	3	1.2	7.2	3.6	6
3	2.4	6	3	5.4	2.4	3.6	2.4	3		1.2	1.2	3	5.4	1.8	3.6	3.6	2.4		1.2	6	4.2	5.4	11.4	3.6	3	5.4
4	1.2	7.8	0.6	4.8	1.2	0.84	2.4	1.2		2.4	4.2	3	5.4	2.4	7.2	3.6	5.4		2.4	3	5.4	4.8	1.8	7.2	2.4	6
5	1.2	3	0.6	1.2	1.2	3	1.8	2.4		1.8	1.2	3	3	1.8	3.6	3	6		1.2	6	1.8	3	3	6.6	8.4	2.4
6	2.4	4.8	0.6	4.2	2.4	3.6	1.8	6		10.2	6	3	4.8	1.8	3.6	3.6	2.4		1.2	6	3	3	1.2	7.2	3	2.4
7	1.2	1.8	0.6	1.2	2.4	1.8	2.4	2.4		4.8	4.2	5.4	3	1.2	3.6	3.6	5.4		3	3.6	1.8	4.8	5.4	3.6	2.4	2.4
8	2.4	1.2	1.8	4.2	1.2	2.4	2.4	6		3.6	4.2	4.8	4.8	1.8	6.6	2.4	2.4		2.4	8.4	1.8	5.4	8.4	7.2	5.4	2.4
9	1.2	4.8	0.6	3	2.4	2.4	3.6	5.4		3	6	8.4	4.8	2.4	6.6	1.8	6		18	0.6	0.6	5.4	1.8	3.6	4.8	5.4
10	1.2	3.6	1.8	5.4	1.2	5.4	1.8	6		2.4	2.4	3.6	5.4	4.2	8.4	1.8	2.4		3.6	2.4	4.8	5.4	3	7.2	2.4	2.4
11	2.4	4.2	3	4.8	1.8	7.2	3.6	5.4		3	5.4	8.4	4.8	6	3	3	6		0.78		3	3.6	2.4	6.6	2.4	6
12	1.2	6	1.2	5.4	2.4	6.6	2.4	6		4.8	3.6	1.8	3	1.8	3.6	2.4	6		1.8		1.8	1.8	4.2	3.6	3	1.2
13	1.2	1.2	3	3	1.2	3.6	3.6	2.4		3.6	3.6	1.8	3	1.2	3.6	1.8	5.4		1.8		2.4	2.4	3.6	7.2	4.8	3
14	2.4	4.2	4.2	4.8	2.4	7.2	2.4	5.4		8.4	4.8	1.2	5.4	1.8	2.4	0.6	2.4		7.2		7.2	2.4	2.4	3.6		3
15	1.2	6	3	4.8	1.2	3.6	3.6	6		1.8	5.4	0.78	3	1.8		1.8	1.2		4.2			3	1.8	3.6
16	2.4	1.2	1.8	4.8	2.4	7.2	1.8	2.4			0.78	2.4	2.4	1.8		4.2	2.4					2.4		3.6
17	1.8	1.2	0.6	5.4	1.2	3.6	3.6	6			2.4	1.2	3.6	1.8		1.2	3.6					1.8		3
18	2.4	4.2	3	3	1.2	6.6	1.8	5.4			4.8	3	16.2	2.4			2.4					2.4		3.6
19	1.2	1.2	4.8	5.4	1.8	3.6	2.4	6				3	3.6	3.6			3.6							2.4
20	1.2	6	0.6	3	2.4	7.2	3.6	2.4					3	4.2			5.4							1.8
21	2.4	1.2	1.8	4.8	1.2	6.6	1.8	5.4					3.6	2.4			3.6							1.8
22	1.2	1.2	3	5.4	1.8	3.6	3.6	2.4					3.6	1.8			2.4							2.4
23	1.2	1.2	0.6	3	5.4	7.2	2.4	5.4					2.4	1.8			3							1.8
24	2.4	6	3	4.8	1.8	6.6	3.6	6					4.8	2.4
25	1.2	4.2	0.6	5.4	2.4	7.2	2.4	2.4						2.4
26	1.2	6	3	3	1.2	6.6	3.6	6
27	2.4	1.2	0.6	4.8	1.8	7.2	1.8	2.4
28	2.4	1.2	1.8	5.4	2.4	3.6	2.4	5.4
29	1.2	4.2	3	3	1.2	6.6	3.6	5.4
30	1.2	4.2	0.6	4.8	2.4	3.6	1.8	6
31	2.4	4.2	3	5.4	1.2	3.6	2.4	5.4
32	1.2	6	0.6	3	1.8	7.2	3.6	5.4
33	2.4	4.2	3	5.4	2.4	6.6	2.4	6
34	1.2	6	0.6	3	1.2	3.6	3.6	2.4
35	2.4	1.2	1.8	4.8	1.8	3.6	1.8	5.4
36	1.2	4.2	3	5.4	2.4	7.2	2.4	6
37	1.2	1.2	0.6	4.8	2.4	6.6	3.6	5.4
38	2.4	6	0.6	3	2.4	7.2	1.8	5.4
39	1.2	1.2	1.8	5.4	1.8	6.6	2.4	6
40	1.2	6	0.6	4.8	2.4	6.6	3.6	5.4
41	2.4	1.2	1.8	5.4	1.2	6.6	2.4	5.4
42	1.2	4.2	3	3	2.4	6.6	3.6	5.4
43	1.2	4.2	0.6	5.4	1.2	7.2	1.8	6
44	2.4	4.2	1.8	3	1.2	6.6	3.6	2.4
45	1.2	6	3	3	2.4	7.2	1.8	5.4
46	1.2	1.2	1.8	4.8	1.2	6.6	2.4	6
47	2.4	4.2	3	4.8	1.2	7.2	3.6	2.4
48	1.2	6	0.6	4.8	1.8	6.6	1.8	3
49	1.2	1.2	1.8	5.4	2.4	3.6	2.4	3
50	2.4	6	3	8.4	1.2	3.6	1.8	3
51	1.2	4.2	0.6	2.4	1.2	3.6	2.4	2.4
52	1.2	1.2	1.8	3	2.4	2.4	3.6	3.6
53	1.2	4.2	0.6	3	1.8	1.8	1.8	3
54	2.4	1.2	1.8	2.4	2.4	2.4	2.4	1.8
55	1.2	1.2	0.6	3	1.2	1.8	3.6	1.8
56	2.4	3	1.8	3	1.8	4.2	1.8	1.8
57	1.2	1.8	3	2.4	2.4	2.4	2.4	1.8
58	1.2	3.6	0.6	2.4	1.8	1.8	3.6	2.4
59	1.2	3	1.8	1.2	1.8	2.4	1.8	3
60	1.2	3	3		2.4	1.8	2.4	0.6
61	2.4	2.4	0.6		7.2	1.8	1.8
62	1.2	3	3		2.4	3.6	2.4
63	2.4	3	0.6		3.6	2.4	3.6
64	1.2	1.8	0.6		3	3.6	1.8
65	1.2	3	1.8		2.4		2.4
66	2.4	1.8	1.8		3		3.6
67	1.2	1.8	1.8		2.4		1.8
68	1.2	2.4	4.2		3.6		2.4
69	2.4	1.2	3.6		3		2.4
70	1.2		2.4		1.8		2.4
71	0.6		2.4		1.8		1.2
72	1.2		4.8		1.8		2.4
73	2.4		3		3		3.6
74	2.4		2.4		2.4		5.4
75	2.4				1.2		1.8
76	2.4				1.2		4.2
77	2.4				1.8		1.8
78	3						1.2
79	3						1.8
80							2.4
81							1.8
82							7.2
83							2.4
84							1.8
85							2.4
86							2.4
87							1.2
Average	1.70127	3.33043	1.88919	4.10847	2.04935	4.8225	2.6	4.2		3.64	3.91	3.29368	4.525	2.496	5.01429	2.61176	3.83478		4.212	4.32	3.21429	3.63333	3.6	4.56522	3.73846	3.6
SEM	0.0704115	0.225555	0.135956	0.180481	0.107742	0.2592	0.102729	0.222771		0.663669	0.398947	0.490046	0.548887	0.246609	0.543276	0.246428	0.34312		1.16997	0.798999	0.505558	0.327099	0.736012	0.436235	0.481123	0.462197
Proportion of times a given difference type was identified as the first in the spot the difference game as a function of task complexity and game play mode (Data corresponding to Figure 3A)
Gameplay mode	Task complexity	Difference type	Proportion	Count		Gameplay mode	Task complexity	Difference type	Proportion	Count
Fusion	3_diff	Polarity	72.48	79		Non-Fusion	3_diff	Polarity	71.13	69
Fusion	6_diff	Polarity	69.16	74		Non-Fusion	6_diff	Polarity	58.41	59
Fusion	9_diff	Polarity	65.81	77		Non-Fusion	9_diff	Polarity	63.37	64
Fusion	12_diff	Polarity	74.35	87		Non-Fusion	12_diff	Polarity	61.86	60
Fusion	3_diff	Shape	13.76	15		Non-Fusion	3_diff	Shape	18.56	18
Fusion	6_diff	Shape	17.76	19		Non-Fusion	6_diff	Shape	23.76	24
Fusion	9_diff	Shape	21.37	25		Non-Fusion	9_diff	Shape	13.86	14
Fusion	12_diff	Shape	14.53	17		Non-Fusion	12_diff	Shape	23.71	23
Fusion	3_diff	Presence/Absence	13.76	15		Non-Fusion	3_diff	Presence/Absence	10.31	10
Fusion	6_diff	Presence/Absence	13.08	14		Non-Fusion	6_diff	Presence/Absence	17.82	18
Fusion	9_diff	Presence/Absence	12.82	15		Non-Fusion	9_diff	Presence/Absence	22.77	23
Fusion	12_diff	Presence/Absence	11.11	13		Non-Fusion	12_diff	Presence/Absence	14.43	14

## Sheet: Experiment 2
Total time taken to complete the task in seconds for 6 differences in the spot-the-difference game as a function of target contrast and size (Data corresponding to Figure 4)
	Fusion mode of game play													Non-Fusion mode of game play
Subject	5deg | 100% contrast	5deg | 50% contrast	5deg | 10% contrast	5deg |5% contrast	3deg | 100% contrast	3deg | 50% contrast	3deg | 10% contrast	3deg |5% contrast	1deg | 100% contrast	1deg | 50% contrast	1deg | 10% contrast	1deg |5% contrast		5deg | 100% contrast	5deg | 50% contrast	5deg | 10% contrast	5deg |5% contrast	3deg | 100% contrast	3deg | 50% contrast	3deg | 10% contrast	3deg |5% contrast	1deg | 100% contrast	1deg | 50% contrast	1deg | 10% contrast	1deg |5% contrast
S1	24.8	17.4	11.8	11	15.2	9.2	7	9	9	9.4	8.6	13.6		12	27	22.4	22.8	38.6	35	16.6	30.8	19	16	18	29.4
S2	14.8	13.8	13.6	11	11	14.6	10.4	11.2	9.8	9.8	14	10.6		33.8	17.2	19.4	21	18	18.8	18.2	20.2	16.6	17.8	17.2	17.6
S3	12.8	9.2	14.6	12	15.6	12.6	11.6	13.4	17.2	9.8	13.8	10.8		29.6	17.2	16.8	14	17.2	21.8	17	16.4	20.4	21.8	17.4	15.2
S4	17	11.4	19.6	19	30.8	21.6	18.8	19.4	20.8	16.8	11	15.8		10.8	16	13.2	13.2	11.6	14	13.4	16.4	16.2	15.6	11.4	12.6
S5	11.2	13.2	15.6	16.2	9.6	8	8.6	22.4	10.2	9.2	13	15.8		10.4	15.6	14	14.2	15.6	12.6	13.8	13.8	12.2	10	10.2	14.2
S6	5.4	5.4	5.4	6.6	9.2	6	5.4	11.2	8	10.6	9.8	7.6		15	14	9.8	8.2	16.8	9	13.4	9.4	10.2	14.4	9	11
S7	7	7.6	7.2	7.2	6.2	5.8	6	8	7.4	8.2	10	9.8		9.8	10	10.8	7.2	11.8	16.6	7.6	11.6	8.6	8	9	10.2
S8	17	11.4	19.6	19	30.8	21.6	18.8	19.4	20.8	16.8	11	15.8		10.8	16	13.2	13.2	11.6	14	13.4	16.4	16.2	15.6	11.4	12.6
S9	11.2	13.2	15.6	16.2	9.6	8	8.6	22.4	10.2	9.2	13	15.8		10.4	15.6	14	14.2	15.6	12.6	13.8	13.8	12.2	10	10.2	14.2
S10	5.4	5.4	5.4	6.6	9.2	6	5.4	11.2	8	10.6	9.8	7.6		6	5.4	11.2	8	10.6	9.8	7.6	14.4	9.6	16	12.8	9.4
S11	7	7.6	7.2	7.2	6.2	6	6	8	7.4	8.2	10	9.8		9.8	10	10.8	7.2	11.8	16.6	7.6	11.6	8.6	8	9	10.2
S12	15.6	6.6	9.4	10.2	9.4	8	10	9.8	15	9.6	12.6	15		8	10	9.8	15	9.6	18	9.6	9.8	15.2	14.2	24.2	14.2
S13	8.6	7.8	13.6	11.8	15.8	8.6	6.2	8.6	6.6	7.4	7.6	12.4		8.6	7.6	8.6	6.6	7.4	7.6	12.4	6.8	5.4	8	9.2	7.2
S14	8.2	13	7.6	10.4	8.6	7.4	7.8	7.8	13	8.2	8.6	9.8		7.4	7.8	15.4	13	8.2	8.6	9.8	9.8	8.4	7.8	9.8	8.4
S15	14.6	12.8	21.4	13.2	14.4	11.4	13.6	15	15.8	14.6	15.2	16.4		8.6	11	11.4	11.6	11.6	7.6	7.4	11.6	8.2	7.4	15.2	12.8
S16	8	8	7.8	6	5.8	11.2	7	11.6	8	7.8	8.2	8.4		20.4	13.6	11.2	10.6	13.4	13.2	12	12.2	15.2	11.4	9.8	11.6
S17	8.6	7.4	10.2	7.6	8.2	8.4	9.2	9	11.4	9.8	8.8	10		12	12.8	11.6	14.8	12.6	11.8	14.6	12.8	12.8	12.4	15.2	18
S18	26.4	16.8	6.2	12	19.6	7.8	5.6	12.8	8.2	8.4	11.4	16.2		12.4	15	13.8	10.6	11.8	10.6	15.8	11.8	11.6	14	13.4	13.8
S19	10	10.8	12.6	19.8	10	11	9.6	14.6	12.6	14	10.2	16.8		17.6	33.6	15.4	17.8	14	13.6	15.6	13.4	15.6	14.4	17	15.6
S20	6	6.8	6.6	7	6.2	6.2	6.6	6.8	9.6	10	6.8	7.2		12.8	18.4	15.6	13.4	14.4	11.2	13.4	13.2	17.8	13	13.4	17.2
S21	11.98	10.28	11.55	11.5	12.57	9.97	9.11	12.58	11.45	10.42	10.67	12.26		13.31	14.69	13.42	12.83	14.11	14.15	12.65	13.81	13	12.79	13.14	13.77
Average	11.98	10.28	11.55	11.5	12.57	9.97	9.11	12.58	11.45	10.42	10.67	12.26		13.31	14.69	13.42	12.83	14.11	14.15	12.65	13.81	13	12.79	13.14	13.77
SEM	1.27368	0.767854	1.07019	0.955136	1.54755	0.988339	0.847908	1.03582	0.927144	0.602835	0.492665	0.731613		1.52468	1.38835	0.726623	0.930466	1.36845	1.32434	0.714859	1.06185	0.882421	0.833521	0.868507	1.00856

## Sheet: Experiment 3
Total time taken to complete the task in seconds for 6 differences in the spot-the-difference game (Data corresponding to Figure 5)
Cdir 1 = 140° – 320°, Cdir 2 = 170° – 350° and Cdir 3 = 64° – 244° | Csat 1 = 12.5%, Csat 2 = 25%, Csat 3 = 50%, Csat 4 = 75%
	Fusion mode of game play													Non-Fusion mode of game play
Subject	Cdir 1 | Csat 1	Cdir 1 | Csat 2	Cdir 1 | Csat 3	Cdir 1 | Csat 4	Cdir 2 | Csat 1	Cdir 2 | Csat 2	Cdir 2| Csat 3	Cdir 2 | Csat 4	Cdir 3 | Csat 1	Cdir 3 | Csat 2	Cdir 3 | Csat 3	Cdir 3 | Csat 4		Cdir 1 | Csat 1	Cdir 1 | Csat 2	Cdir 1 | Csat 3	Cdir 1 | Csat 4	Cdir 2 | Csat 1	Cdir 2 | Csat 2	Cdir 2| Csat 3	Cdir 2 | Csat 4	Cdir 3 | Csat 1	Cdir 3 | Csat 2	Cdir 3 | Csat 3	Cdir 3 | Csat 4
S1	16.6	7	7.6	14.6	14.6	6	11.6	6.8	10	8	22	11.2		12.4	18.8	13.8	12.2	16.2	15.4	12.4	11.2	15	18	16	10.2
S2	9.4	8.6	5.8	5.8	8.8	10	7	5	15.8	10.6	10.6	6		14.2	13	11.8	11.4	15.2	14.8	11	12.6	20.2	12	11.2	14.2
S3	11	6	8	8.2	10	11.6	7	10.2	15.2	11.8	13	12		23.8	16.6	11.4	20	16	21.4	20.2	14.2	21.8	11.6	14.6	17.4
S4	10.2	5.8	8	6	8.8	5.8	5	5.8	7	9.4	14	7		12.2	9.6	13	10.6	12	10	9.2	16.2	15	10.6	16.4	12.4
S5	12.6	9	10	11	12.2	11	9.2	9	8.6	8.4	15.2	13		30.8	23.4	18.8	13.4	20.2	20.4	10	22.4	21.8	22.2	24.6	13.8
S6	8.8	9	9.2	9.2	7.8	10	11	12	12	9.4	5.8	8		12.6	12.4	12	13.6	11	16.4	12.4	14.8	14.6	14.6	13.2	13.8
S7	11	8.2	8.6	12.4	14.4	8	6.6	13	9	9	11.8	7.8		18	11.2	11.2	17.2	11.8	11.8	10.6	13.2	16	13.6	25.6	18.6
S8	7.2	6.2	6.6	8	11.8	4	4.8	6.6	9	9	12.4	6		13.8	12	13.4	16	14.8	17.8	14	15	19.8	16.6	15.8	20.6
S9	6.8	7	8.4	10.4	8.6	9.4	10	6.6	11.2	9.2	12.4	10.2		10.4	9.6	12.8	8.6	10	10.4	14.2	12.2	15.2	12.8	13.6	12
S10	10.6	7.2	8.4	8.2	11.4	9	6.6	8.6	9.6	10.4	10.2	12.4		20.8	13.2	12.4	36	13	14.8	9.8	12.4	19.4	7.2	19.2	15.8
S11	4.8	7	11	9	5	5	9	8.2	4	5.2	9.2	9		11.4	18	16	13.6	17	19.4	16.4	12.2	10.2	17	18.4	11
S12	13.8	9	10	11	11	11	9.2	9	11	8.4	13	14.4		20.8	13.6	13.2	15.8	13.2	14.8	15.6	15.8	30.8	14.6	16.8	16.6
S13	13.4	10	13.4	9.2	12.8	14.2	11	14	11	9.2	15	9		30.8	15.4	10.2	18.2	29.2	17.6	13.4	12.6	13.52	13.6	11.8	13.2
S14	7.4	8	6.2	9	9.4	8.8	5.8	7.4	13.6	7.4	10.6	7.2		15	11.4	17.2	13.2	15	17.8	14	18	16.6	19.8	14.4	19.4
S15	7.6	7.4	7.6	8.6	10	7	6	12.4	9.2	10.2	11.6	7.6		23	18.4	16.4	17.2	18.4	14.4	18.2	21.8	18.2	20.8	20.8	16
S16	7.6	7.4	7.6	8.6	10	7	6	11	9.2	7.8	14.6	7.6		23	18.4	16.4	17.2	18.4	14.4	18.2	21.8	18.2	20.8	20.8	16
S17	6.4	7.8	5	5.8	9	12.6	9.2	12	6.8	7.8	10.4	8		13.2	14.8	14.2	14.4	15.6	12.4	16	14.6	18	14.2	14.4	12.2
S18	13.2	5.8	12.8	11.4	10.2	8.2	10.2	7.2	12	8.4	10	11.2		14.6	15.4	13.6	14.6	12.4	16	16.4	19.2	10.4	16.8	14.4	12
S19	7.2	8.8	8.6	9	7.8	6.8	7	7	8	8	8	9.2		11.2	10.4	10.8	13.4	10.2	12.2	12.4	11.6	11	13	11.8	11.6
S20	9	4.8	6	6	6.6	6	5	7	11	10.2	9	7.6		16.6	12.2	15.8	13.4	16.6	12	16.2	14.8	19.4	16.2	16.2	14.6
Average	9.73	7.5	8.44	9.07	10.01	8.57	7.86	8.94	10.16	8.89	11.94	9.22		17.43	14.39	13.72	15.5	15.31	15.21	14.03	15.33	17.256	15.3	16.5	14.57
SEM	0.677655	0.301749	0.490242	0.512224	0.542601	0.600399	0.493985	0.591893	0.628716	0.317714	0.75646	0.539181		1.39535	0.814794	0.525237	1.23957	0.968719	0.716347	0.69195	0.791172	1.05726	0.85082	0.896837	0.651036

## Sheet: Experiment 4
Time taken to identify each difference in a stimulus and the total time taken for task completion in seconds (Data corresponding to Figure 6)
	Opposite polarity stimuli - Non-Fusion					Same polarity stimuli - Non-Fusion						Opposite polarity stimuli - Fusion						Same polarity stimuli - Fusion
Subject	Target size	Time (sec)				Target size	Time (sec)					Target size	Time (sec)					Target size	Time (sec)
S1	1	2.5	Mean total time 1 deg	36.7843		1	1.97	Mean total time 1 deg	36.9781			1	2.62	Mean total time 1 deg	23.9429			1	3.44	Mean total time 1 deg	46.9638
	1	2.53	SEM total time 1 deg	2.81816		1	1.56	SEM total time 1 deg	2.10929			1	2.92	SEM total time 1 deg	1.98293			1	1.98	SEM total time 1 deg	4.33852
	1	5.64				1	3.11					1	1.89					1	7.26
	1	4.6	Mean total time 3 deg	39.087		1	2.48	Mean total time 3 deg	34.411			1	2.62	Mean total time 3 deg	25.5005			1	2.84	Mean total time 3 deg	52.4
	1	2.72	SEM total time 3 deg	2.10913		1	7.51	SEM total time 3 deg	1.77658			1	1.55	SEM total time 3 deg	2.2356			1	1.67	SEM total time 3 deg	5.20054
	1	2.31				1	2.02					1	1.48					1	2.59
	1	2.6	Mean total time 5 deg	36.6755		1	2.76	Mean total time 5 deg	38.3955			1	1.86	Mean total time 5 deg	26.811			1	1.43	Mean total time 5 deg	59.376
	1	4.07	SEM total time 5 deg	3.4595		1	3.06	SEM total time 5 deg	3.67584			1	1.36	SEM total time 5 deg	3.35581			1	6.4	SEM total time 5 deg	6.35521
	1	5.83				1	2.5					1	1.73					1	3.73
	3	2.71	Overall total time	37.5036		3	3.15	Overall total time	36.6011			3	2.33	Overall total time	25.3939			3	3.72	Overall total time	52.8157
	3	2.73	Overall SEM total time	2.81215		3	2.11	Overall SEM total time	2.62628			3	7.98	Overall SEM total time	2.55538			3	4.58	Overall SEM total time	5.38032
	3	5.16				3	1.61					3	1.94					3	6.44
	3	4.09				3	2.55					3	1.62					3	1.8
	3	2.06				3	4.08					3	1.03					3	1.98
	3	2.61				3	3.45					3	2.64					3	1.63
	3	8.1				3	2.71					3	2.34					3	1.26
	3	6.1				3	1.75					3	2.08					3	2.16
	3	4.18				3	1.51					3	1.07					3	5.52
	5	2.53				5	2.27					5	2.38					5	1.58
	5	2.74				5	4.04					5	1.94					5	2.75
	5	1.24				5	3.64					5	1.56					5	4.96
	5	2.86				5	2.31					5	1.77					5	2.22
	5	4.34				5	3.11					5	1.74					5	3.65
	5	2.16				5	5.16					5	1.77					5	5.7
	5	4.66				5	3.66					5	1.77					5	2.1
	5	2.68				5	1.82					5	1.57					5	3.08
	5	1.6				5	3.85					5	0.96					5	1.39
S2	1	1.69				1	2.61					1	2.9					1	5.42
	1	2.32				1	4.46					1	1.38					1	6.51
	1	2.32				1	3.34					1	1.34					1	3.58
	1	7.57				1	1.44					1	2.74					1	3.45
	1	2.56				1	9.66					1	1.38					1	39.04
	1	2.08				1	3.12					1	1.15					1	1.97
	1	4.66				1	3.8					1	2.52					1	7.39
	1	2.64				1	3.17					1	1.72					1	3.46
	1	5.88				1	3.51					1	1.2					1	0.55
	3	11.29				3	7.08					3	1.72					3	2.03
	3	9.31				3	7.12					3	1.76					3	1.72
	3	14.64				3	3.98					3	1.51					3	16
	3	3.3				3	3.09					3	8.22					3	21.78
	3	4.68				3	3.79					3	3.2					3	13.39
	3	4.76				3	1.99					3	7.22					3	8.7
	3	5.59				3	4.06					3	2.91					3	4.46
	3	5.06				3	5.79					3	0.84					3	3.61
	3	2.13				3	4.44					3	1.62					3	2.67
	5	4.4				5	2.98					5	1.83					5	0.59
	5	3.75				5	4.22					5	3.02					5	8.62
	5	4.37				5	6.5					5	1.43					5	35.69
	5	4.05				5	4.58					5	4.1					5	3.41
	5	3.46				5	4.86					5	1.37					5	29.65
	5	11.89				5	3.41					5	0.92					5	2.15
	5	4.81				5	3.72					5	21.9					5	8.88
	5	3.14				5	2.27					5	1.24					5	4.03
	5	2.76				5	2.13					5	1.01					5	32.96
S3	1	2.52				1	3.07					1	1.83					1	1.4
	1	3.25				1	4.54					1	1.61					1	3.54
	1	1.7				1	4.64					1	3.08					1	0.77
	1	3.58				1	2.46					1	9.75					1	3.69
	1	1.33				1	6.81					1	1.79					1	2.88
	1	2				1	3.15					1	3.73					1	4.62
	1	2.91				1	2.2					1	2.25					1	1.73
	1	3.83				1	3.06					1	1.87					1	1.97
	1	3.45				1	3.4					1	1.33					1	12.11
	3	2.68				3	3.75					3	1.14					3	1.54
	3	3.08				3	1.9					3	2.69					3	1.64
	3	1.32				3	4.33					3	2.29					3	1.92
	3	1.4				3	2.17					3	2.42					3	1.95
	3	6.53				3	2.52					3	2.19					3	3.74
	3	13.78				3	3.86					3	1.71					3	3.38
	3	2.57				3	1.32					3	3.3					3	3.38
	3	4.45				3	5.91					3	1.66					3	4.74
	3	4.53				3	1.14					3	1.61					3	4.63
	5	1.31				5	2.06					5	2.18					5	2.46
	5	2.08				5	4.37					5	1.56					5	4.91
	5	1.23				5	1.57					5	1.35					5	15.38
	5	2.63				5	1.61					5	1.99					5	3.47
	5	2.39				5	2.56					5	1.37					5	7
	5	3.48				5	3.22					5	1.58					5	3.12
	5	4.74				5	4.31					5	1.95					5	10.34
	5	1.91				5	1.67					5	1.17					5	2.67
	5	4.08				5	9.56					5	3.46					5	1.79
S4	1	1.85				1	7.12					1	2.74					1	7.97
	1	4.26				1	4.23					1	1.8					1	2.88
	1	7.25				1	13.03					1	5.92					1	8.65
	1	3.1				1	3.8					1	3.72					1	1.84
	1	2.86				1	6.82					1	2.78					1	8.5
	1	2.18				1	7.41					1	2.06					1	6.73
	1	1.95				1	4.33					1	6.83					1	4.35
	1	4.08				1	2.9					1	1.71					1	3.71
	1	2.54				1	6.55					1	16.59					1	11.03
	3	1.54				3	4.46					3	2.61					3	1.17
	3	5.52				3	6.29					3	1					3	1.85
	3	5.04				3	4.54					3	5.27					3	1.31
	3	2.62				3	4.26					3	11.54					3	4.5
	3	4.74				3	3.88					3	4.38					3	7.81
	3	2.38				3	5.21					3	8.17					3	5.44
	3	4.48				3	2.37					3	2.53					3	1.4
	3	4.3				3	5.06					3	1.05					3	12.35
	3	3.63				3	4.09					3	2.04					3	8.25
	5	4.31				5	1.31					5	2.73					5	4.57
	5	4.22				5	7.8					5	3.38					5	28.05
	5	1.7				5	1.83					5	1.61					5	6.63
	5	2.87				5	62.96					5	2.87					5	1.39
	5	5.28				5	4.91					5	1.59					5	1.57
	5	3.46				5	4.52					5	1.94					5	6.42
	5	4.2				5	2.75					5	5.8					5	9.55
	5	4.23				5	2.97					5	1.69					5	5.66
	5	5.57				5	9.64					5	2.27					5	26.16
S5	1	2.45				1	2.19					1	4.11					1	2.66
	1	2.18				1	3.28					1	0.91					1	2.65
	1	4.54				1	2.29					1	1.16					1	1.2
	1	4.59				1	2.55					1	4.82					1	4.09
	1	4.56				1	2.49					1	3.32					1	2.11
	1	4.34				1	1.81					1	1.77					1	3.74
	1	4.25				1	4.32					1	1.02					1	4.14
	1	4.53				1	2.21					1	1.3					1	2.31
	1	2.57				1	3.45					1	1.69					1	1.51
	3	2.27				3	3.87					3	3.19					3	3.41
	3	2.65				3	4.11					3	1.04					3	11.73
	3	2.64				3	4.76					3	0.91					3	1.24
	3	3.29				3	8.3					3	5.4					3	10.84
	3	5.38				3	1.97					3	2.37					3	2.98
	3	5.19				3	5.58					3	10.08					3	1.33
	3	2.09				3	5.14					3	2.12					3	5.42
	3	4.57				3	1.49					3	1.11					3	2.59
	3	3.72				3	1.84					3	2.27					3	1.91
	5	4.66				5	3.95					5	3.59					5	1.51
	5	2.86				5	2.83					5	1.64					5	4.3
	5	2.34				5	19.36					5	2.49					5	1.2
	5	4.04				5	2.13					5	3.68					5	2.46
	5	3.11				5	1.46					5	2.51					5	2.92
	5	1.71				5	3.85					5	1.47					5	6.99
	5	2.91				5	5.86					5	2.55					5	1.18
	5	2.18				5	4.41					5	6.61					5	1.2
	5	4.58				5	1.52					5	14.24					5	1.28
S6	1	5.48				1	1.52					1	6.17					1	3.57
	1	2.6				1	6.84					1	2.51					1	14.78
	1	1.95				1	3.95					1	5.15					1	7.35
	1	5.97				1	5.49					1	3.14					1	25.53
	1	4.87				1	6.74					1	3.26					1	2.93
	1	14.89				1	5.27					1	6					1	23.87
	1	4.99				1	2.66					1	7.26					1	3.32
	1	5.72				1	2.46					1	3.84					1	4.39
	1	4.46				1	1.78					1	7.11					1	9.5
	3	3.32				3	6.84					3	1.95					3	4.22
	3	2.86				3	5.79					3	8.63					3	5.63
	3	4.37				3	2.23					3	6.96					3	14.21
	3	4.87				3	3.1					3	7.89					3	6.33
	3	5.57				3	3.86					3	4.06					3	13.05
	3	5.43				3	2.53					3	2.51					3	4.17
	3	5.05				3	1.7					3	6.81					3	7.95
	3	3.99				3	2.87					3	4.06					3	16.08
	3	5.63				3	1.44					3	7.89					3	5.64
	5	3.99				5	4.72					5	22.36					5	5.76
	5	3.09				5	3.91					5	1.51					5	8.29
	5	28.21				5	1.38					5	3.35					5	4.15
	5	22.69				5	5.93					5	18.81					5	7.6
	5	1.38				5	2.61					5	4					5	19.57
	5	6.81				5	4.88					5	16.83					5	31.62
	5	1.8				5	3.64					5	3.57					5	2.24
	5	5.54				5	6.12					5	3.81					5	7.7
	5	2.15				5	2.64					5	5.35					5	6.86
S7	1	2.16				1	2.25					1	2.39					1	1.14
	1	3.01				1	2.44					1	1.22					1	12.07
	1	2.66				1	4.15					1	1.39					1	8.13
	1	2.18				1	4.57					1	1.43					1	2.79
	1	2.33				1	5.38					1	0.96					1	5.26
	1	2.65				1	3.15					1	3.36					1	3.5
	1	4.58				1	4.75					1	2.13					1	4.9
	1	5.72				1	3.85					1	1.49					1	7.86
	1	3.3				1	4.53					1	1.82					1	9.46
	3	2.28				3	3.79					3	2.74					3	2.56
	3	4.04				3	4.86					3	1.09					3	4.85
	3	4.44				3	2.32					3	1.46					3	1.59
	3	2.43				3	3.04					3	2.11					3	5.7
	3	4				3	1.6					3	1.45					3	1.76
	3	2.37				3	3.31					3	1.45					3	1.46
	3	8.85				3	10.36					3	2.06					3	4.8
	3	2.82				3	5.1					3	1.18					3	6.68
	3	4.68				3	5.14					3	1.06					3	9.82
	5	2.35				5	3.11					5	3					5	6.51
	5	3.13				5	4.93					5	1.4					5	3.99
	5	3.31				5	3.55					5	1.59					5	9.75
	5	3.35				5	2.47					5	3.93					5	2.5
	5	3.69				5	3.13					5	4.23					5	9.83
	5	4.49				5	3.05					5	1.47					5	7.51
	5	3.72				5	3.86					5	2.16					5	8.86
	5	1.56				5	1.94					5	1.61					5	6.85
	5	2.52				5	2.74					5	2.85					5	4.22
S8	1	2.3				1	2.55					1	3.4					1	1.85
	1	2.53				1	2.16					1	1.68					1	1.98
	1	2.99				1	5.15					1	2.35					1	6.84
	1	3.67				1	4.3					1	1.7					1	3.5
	1	1.93				1	1.78					1	2.25					1	5.25
	1	1.68				1	9.62					1	3.04					1	4.95
	1	2.52				1	2.42					1	4.7					1	3.3
	1	3.67				1	2.58					1	2.21					1	2.42
	1	4.47				1	7.37					1	2.26					1	6.86
	3	9.25				3	3.79					3	3.25					3	1.98
	3	2.02				3	1.6					3	3.18					3	6.69
	3	4.26				3	3.98					3	1.56					3	8.65
	3	1.76				3	2.83					3	2.83					3	2.06
	3	2.95				3	1.91					3	1.46					3	2.63
	3	2.26				3	3.43					3	1.58					3	10.64
	3	4.11				3	1.85					3	2.69					3	3.28
	3	2.11				3	5.33					3	2.4					3	2.39
	3	2.61				3	1.75					3	3.55					3	3.15
	5	2.9				5	3.81					5	2.46					5	3.91
	5	2.41				5	1.9					5	1.67					5	6.64
	5	2.3				5	13.09					5	5.77					5	7.93
	5	3.89				5	2.62					5	4.45					5	2.95
	5	2.97				5	2.86					5	3.44					5	32.35
	5	1.72				5	19.74					5	2					5	5.41
	5	2.73				5	4.3					5	3.08					5	2.79
	5	1.77				5	1.58					5	1.97					5	3.31
	5	3.03				5	2.72					5	2.82					5	8.04
S9	1	1.84				1	2.45					1	2.42					1	2.39
	1	2.13				1	3.29					1	0.96					1	5.94
	1	4.46				1	12.84					1	0.98					1	7.83
	1	4.29				1	2.31					1	5.11					1	1.35
	1	1.86				1	4.09					1	0.92					1	1.24
	1	3.46				1	1.64					1	1.1					1	1.05
	1	3.94				1	2.96					1	3.89					1	0.91
	1	3.1				1	2.3					1	0.89					1	4.38
	1	4.83				1	8.56					1	2.35					1	10.51
	3	2.47				3	2.33					3	2.21					3	2.14
	3	2.79				3	3.35					3	0.92					3	3.57
	3	6.3				3	3.94					3	0.99					3	14.91
	3	3.34				3	1.51					3	2.39					3	7.46
	3	2.48				3	2.18					3	0.75					3	3.67
	3	1.4				3	1.7					3	5.13					3	3.85
	3	4.13				3	2.3					3	1.49					3	1.65
	3	7.1				3	7.93					3	1.3					3	1.63
	3	13.86				3	19.81					3	1.36					3	17.88
	5	2.13				5	2.6					5	1.96					5	2.86
	5	4.32				5	2.94					5	1.12					5	1.29
	5	1.46				5	2.45					5	1.24					5	1.1
	5	3.35				5	2.5					5	1.84					5	3.22
	5	3.26				5	3.05					5	0.8					5	10.15
	5	4.02				5	2.2					5	1.51					5	25.94
	5	2.48				5	3.6					5	1.62					5	3.57
	5	2.51				5	2					5	1.03					5	4.71
	5	3.16				5	19.39					5	0.67					5	16.74
S10	1	3.84				1	2.9					1	3.91					1	4.23
	1	7.7				1	1.12					1	1.74					1	3.89
	1	3.72				1	3.11					1	2.05					1	1.4
	1	2.5				1	6.84					1	3.43					1	1.23
	1	4.76				1	3.64					1	1.84					1	2.31
	1	2.28				1	5.76					1	1.18					1	1.36
	1	3.39				1	3.95					1	1.51					1	2.78
	1	4.89				1	2.09					1	1.01					1	1.19
	1	6.76				1	1.72					1	1.34					1	4.01
	3	1.2				3	3.49					3	3.63					3	1.06
	3	4.56				3	6.86					3	1.16					3	1.02
	3	1.82				3	2.63					3	1.45					3	0.99
	3	6.12				3	1.39					3	1.34					3	2.68
	3	1.9				3	2.38					3	1.25					3	7.94
	3	2.77				3	2.35					3	1.18					3	1.08
	3	1.93				3	11.78					3	2.05					3	1.4
	3	2.98				3	3.45					3	1.27					3	2
	3	7.07				3	1.5					3	1.28					3	4.05
	5	4.13				5	1.98					5	1.31					5	4.26
	5	3.97				5	3.44					5	1.34					5	7.15
	5	4.44				5	2.46					5	1.29					5	33.17
	5	4.65				5	1					5	2.8					5	6.23
	5	4.31				5	1.37					5	3.81					5	10.24
	5	3.39				5	2.06					5	4.93					5	11.78
	5	2.02				5	3.77					5	2.4					5	1.45
	5	3.38				5	3.58					5	1.05					5	1.2
	5	4.23				5	5.62					5	2.61					5	4.44
S11	1	14.4				1	8.03					1	3.82					1	2.49
	1	2.42				1	11.54					1	1.19					1	1.1
	1	1.52				1	6.66					1	2.38					1	2.71
	1	3.13				1	4.2					1	3.14					1	0.99
	1	3.56				1	4.25					1	3.22					1	9.15
	1	7.55				1	10.95					1	0.91					1	5.54
	1	4.22				1	2.31					1	8.07					1	7.34
	1	4.9				1	3.05					1	4.37					1	14.78
	1	5.24				1	3.86					1	5.45					1	1.49
	3	4.56				3	2.48					3	5.34					3	15.08
	3	2.37				3	4.06					3	1.85					3	5.69
	3	2.42				3	5.42					3	3.05					3	9.24
	3	2.22				3	5.19					3	5.03					3	3.09
	3	3.65				3	1.97					3	2.62					3	1.57
	3	2.48				3	3.07					3	1.91					3	1.05
	3	11.99				3	4.76					3	1.57					3	3.83
	3	13.3				3	0.63					3	2.27					3	4.98
	3	10.81				3	7.7					3	2.93					3	4.97
	5	5.75				5	2.08					5	2.54					5	11.76
	5	6.99				5	5.34					5	2.77					5	2.78
	5	2.09				5	2.36					5	1.55					5	2.5
	5	4.61				5	2.79					5	9.03					5	6.76
	5	4.78				5	4.09					5	3.72					5	1.05
	5	3.2				5	5					5	4.23					5	1.46
	5	2.24				5	4.56					5	6.5					5	9.47
	5	4.16				5	4.67					5	1.73					5	2.63
	5	28.36				5	3.23					5	1.81					5	1.1
S12	1	6.39				1	1.44					1	2.07					1	1.48
	1	3.99				1	4.14					1	1.67					1	1.25
	1	1.69				1	3.63					1	1.45					1	3.07
	1	5.21				1	1.32					1	3.07					1	2.73
	1	5.8				1	1.93					1	0.84					1	23.83
	1	4.64				1	3.06					1	0.95					1	4.76
	1	4.82				1	4.2					1	2.46					1	1.43
	1	4.76				1	3.07					1	1.71					1	1.19
	1	3				1	11.65					1	1.66					1	1.37
	3	2.86				3	3.3					3	1.1					3	10.38
	3	1.93				3	1.94					3	3.71					3	1.93
	3	6.11				3	2.74					3	2.23					3	9.56
	3	26.33				3	6.15					3	1.83					3	1.44
	3	2.1				3	4.45					3	1.87					3	1.46
	3	4.57				3	2.59					3	2.48					3	1.64
	3	1.93				3	3.26					3	1.71					3	1.57
	3	2.79				3	3.46					3	1.49					3	1.19
	3	2.53				3	1.29					3	1.83					3	1.24
	5	1.89				5	4					5	1.21					5	3.01
	5	2.07				5	1.95					5	2.9					5	4.75
	5	1.29				5	3.28					5	2.6					5	2.6
	5	1.7				5	1.28					5	2.01					5	5.57
	5	3.13				5	4.36					5	1.19					5	7.04
	5	1.86				5	5.22					5	1.63					5	1.81
	5	3.55				5	2.64					5	2.1					5	1.38
	5	2.07				5	3.25					5	1.78					5	3.66
	5	4.19				5	3.57					5	1.6					5	2.91
S13	1	1.15				1	3.71					1	2.1					1	6.6
	1	2.76				1	6.37					1	1.97					1	2.33
	1	2.39				1	2.18					1	2					1	3.01
	1	2.7				1	2.94					1	2.31					1	2.29
	1	3.26				1	2.48					1	1.44					1	1.2
	1	5.2				1	1.89					1	2.19					1	1.78
	1	4.82				1	1.24					1	3.97					1	1.67
	1	3.25				1	5.73					1	2.46					1	10.06
	1	5.43				1	13.61					1	1.73					1	3.98
	3	3.42				3	4.69					3	2.6					3	1.17
	3	3.8				3	2.32					3	1.87					3	3.14
	3	7.49				3	2.56					3	2.32					3	14.94
	3	3.72				3	6.52					3	2.66					3	2.64
	3	3.87				3	6.87					3	1.4					3	17.21
	3	1.87				3	2.46					3	3.95					3	4.2
	3	3.44				3	3.11					3	2.49					3	6.2
	3	4.26				3	5.77					3	1.18					3	4.93
	3	2.82				3	1.56					3	1.41					3	14.57
	5	1.12				5	1.48					5	1.83					5	3.93
	5	7.06				5	5.46					5	1.58					5	13.02
	5	1.61				5	3.67					5	1.6					5	2.63
	5	6.81				5	4.69					5	1.61					5	3.02
	5	5.92				5	3.62					5	1.45					5	2.65
	5	2.86				5	4.59					5	1.44					5	3.34
	5	5.56				5	3.99					5	2.62					5	1.49
	5	4.19				5	4.03					5	1.55					5	2.94
	5	1.42				5	3.17					5	1.53					5	14.85
S14	1	3.77				1	2.34					1	2.36					1	5.15
	1	3.48				1	2.5					1	1.37					1	9.72
	1	3.1				1	2.09					1	4.93					1	10.13
	1	1.72				1	2.47					1	1.64					1	1.74
	1	3.61				1	5.09					1	1.04					1	1.86
	1	11.91				1	3.03					1	1.32					1	1.7
	1	4.06				1	1.03					1	1.72					1	4.5
	1	8.53				1	4.89					1	1.26					1	1.47
	1	6.83				1	5.45					1	1.67					1	2.22
	3	2.26				3	3.39					3	0.73					3	3.2
	3	2.97				3	2.94					3	0.91					3	2.02
	3	5.16				3	1.14					3	2					3	2.18
	3	2.96				3	3.49					3	2.68					3	32.37
	3	8.13				3	3.04					3	3.13					3	9.82
	3	15.53				3	4.72					3	2.17					3	4.67
	3	3.33				3	1.64					3	1.12					3	1.89
	3	4.51				3	4.56					3	0.95					3	1.52
	3	2.4				3	3.52					3	1.75					3	1.93
	5	3.15				5	20.72					5	2.31					5	2.41
	5	8				5	3.67					5	0.83					5	6.83
	5	1.52				5	1.36					5	0.51					5	10.2
	5	4.44				5	1.33					5	1.54					5	8.62
	5	2.32				5	2.61					5	1.44					5	2.72
	5	1.43				5	1.97					5	1.38					5	1.45
	5	2				5	1.5					5	2.4					5	2.76
	5	3.06				5	4.01					5	1.93					5	2.78
	5	2.89				5	1.09					5	1.42					5	11.24
S15	1	3.4				1	1.29					1	2.44					1	6.31
	1	2.45				1	4.18					1	3.19					1	11.37
	1	3.09				1	1.58					1	3.17					1	3.89
	1	4.45				1	2.88					1	1.29					1	3.4
	1	3.54				1	2.21					1	3.09					1	2.45
	1	6.49				1	4.67					1	1.58					1	4.18
	1	3.63				1	4.01					1	2.65					1	2.41
	1	2.48				1	3.02					1	3.47					1	6.94
	1	3.91				1	1.43					1	3.86					1	2.75
	3	2.47				3	3.91					3	2.17					3	4.72
	3	2.89				3	1.54					3	2.44					3	5.27
	3	4.58				3	1.71					3	2.41					3	2.92
	3	4.34				3	2.61					3	3.38					3	2.4
	3	2.81				3	6.74					3	2.33					3	3.77
	3	3.4				3	1.67					3	3.16					3	3.78
	3	1.77				3	3.09					3	2.27					3	8.95
	3	2.42				3	2.31					3	2.03					3	11.22
	3	2.16				3	2.34					3	1.89					3	10.28
	5	2.42				5	4.12					5	2.13					5	4.67
	5	3.1				5	1.59					5	2.21					5	2.55
	5	1.47				5	1.68					5	2.52					5	2.05
	5	4.71				5	4.15					5	1.83					5	3.25
	5	4.27				5	3.39					5	4.85					5	3.47
	5	7.46				5	8.83					5	2.41					5	6.1
	5	2.6				5	4.13					5	1.89					5	8.97
	5	3.69				5	4.55					5	2.28					5	4.84
	5	2.3				5	2.46					5	2.56					5	3.43
S16	1	3.01				1	3.09					1	5.02					1	2.3
	1	5.47				1	4.93					1	2.23					1	2.36
	1	6.72				1	5.11					1	2.22					1	5.67
	1	2.03				1	6.46					1	8.07					1	2.99
	1	2.94				1	6.37					1	4.72					1	3.99
	1	3.55				1	2.06					1	2.34					1	10.56
	1	3.92				1	3.69					1	4.85					1	6.47
	1	4.09				1	4.85					1	4.77					1	4.22
	1	3.23				1	4.27					1	5.19					1	5.51
	3	4.19				3	5.32					3	4.04					3	4.21
	3	2.91				3	3.32					3	2.79					3	1.3
	3	6.74				3	2.71					3	3.24					3	4.1
	3	6.14				3	7.33					3	22.49					3	14.75
	3	5.65				3	3.61					3	1.8					3	6.23
	3	4.26				3	1.04					3	3.34					3	7.4
	3	6.38				3	2.27					3	1.88					3	3.45
	3	2.56				3	6.54					3	2.44					3	2.71
	3	2.77				3	5.76					3	1.63					3	4.48
	5	2.95				5	3.78					5	2.03					5	5.72
	5	5.31				5	5.15					5	7.21					5	9.3
	5	3.8				5	2.21					5	5.45					5	2.92
	5	2.11				5	3.86					5	4.86					5	4.27
	5	10.34				5	2.97					5	3.8					5	3.09
	5	31.38				5	3.34					5	2.23					5	4.98
	5	6.24				5	4.19					5	4.76					5	2.19
	5	2.89				5	2.01					5	4.22					5	6.36
	5	3.06				5	2.65					5	5.56					5	3.89
S17	1	3.31				1	5.99					1	2.43					1	6.98
	1	6.19				1	5.91					1	2.47					1	1.68
	1	6.53				1	3.11					1	1.67					1	3.09
	1	4.5				1	4.89					1	3.2					1	5.75
	1	8.33				1	2.99					1	3.71					1	13.78
	1	36.84				1	13.8					1	2.21					1	18.97
	1	4.1				1	7.16					1	2.04					1	3.4
	1	6.64				1	3.67					1	1.53					1	2.59
	1	5.62				1	6.53					1	2.72					1	8.86
	3	1.76				3	2.91					3	2.26					3	2.64
	3	2.77				3	5.48					3	1.94					3	2.08
	3	3.15				3	5.26					3	1.68					3	1.58
	3	2.74				3	3.35					3	1.76					3	1.68
	3	4.28				3	2.7					3	1.53					3	2.49
	3	3.47				3	6.35					3	2.66					3	2.34
	3	3.76				3	2.46					3	13.45					3	10.97
	3	3.8				3	6.18					3	4.36					3	62.52
	3	4.93				3	3.74					3	2.36					3	29.53
	5	3.72				5	3.1					5	2.24					5	3.01
	5	3.52				5	4.26					5	3.12					5	4.48
	5	4.29				5	6.79					5	2.15					5	5.48
	5	6.01				5	5.81					5	2.96					5	9.33
	5	5.07				5	10.17					5	1.36					5	4.17
	5	5.98				5	5.46					5	1.92					5	4.14
	5	4.43				5	3.55					5	2.55					5	10.82
	5	5.49				5	6.34					5	2.24					5	3.33
	5	10.51				5	1.86					5	2.09					5	7.09
S18	1	2.9				1	4.47					1	4.37					1	2.93
	1	2.95				1	9.13					1	2.53					1	3.95
	1	3.52				1	5.07					1	2.35					1	6.57
	1	3.9				1	1.97					1	1.69					1	2.42
	1	4.31				1	5.27					1	1.56					1	3.64
	1	5.94				1	3.3					1	2.16					1	19.06
	1	3.2				1	3.9					1	3.02					1	5.52
	1	4.14				1	5.9					1	2.1					1	3.8
	1	2.8				1	4.36					1	1.57					1	12.82
	3	4.07				3	3.24					3	2.71					3	1.99
	3	2.58				3	4.83					3	2.2					3	2.75
	3	4.05				3	1.94					3	3.54					3	2.48
	3	3.3				3	3.74					3	3.4					3	2.56
	3	4.84				3	4.55					3	1.2					3	2.17
	3	2.81				3	1.78					3	1.67					3	3.27
	3	4.07				3	3.55					3	6.09					3	5.59
	3	3.79				3	4.17					3	5.49					3	3.65
	3	4.54				3	3.73					3	6.05					3	6.74
	5	3.58				5	14.08					5	2.73					5	1.74
	5	4.6				5	4.44					5	4.2					5	4.55
	5	3.47				5	4.07					5	6.43					5	6.15
	5	2.35				5	5.12					5	4.23					5	5.25
	5	3.55				5	3.84					5	4.41					5	10.8
	5	3.17				5	5.48					5	2.18					5	6.77
	5	3.09				5	3.18					5	1.92					5	1.76
	5	1.91				5	3.57					5	1.74					5	12.31
	5	5.3				5	4.21					5	2.25					5	10.07
S19	1	4.46				1	5.09					1	3.27					1	19.39
	1	4.89				1	2.29					1	5.17					1	17.87
	1	4.8				1	2.03					1	2.25					1	7.44
	1	1.64				1	4.96					1	2.52					1	4.51
	1	2.4				1	7.68					1	1.53					1	11.9
	1	2.46				1	6.01					1	3.51					1	1.26
	1	5.87				1	4.13					1	2.81					1	3.16
	1	5.65				1	5.31					1	2.12					1	12.34
	1	5.17				1	4.58					1	1.82					1	7.63
	3	12.04				3	5.1					3	2.64					3	11.35
	3	4.57				3	15.15					3	1.75					3	7.94
	3	7.37				3	13.92					3	1.24					3	1.31
	3	3.01				3	5.43					3	3.11					3	3.5
	3	4.31				3	3.7					3	1.03					3	6.84
	3	2.56				3	4.27					3	1.16					3	9.88
	3	5.39				3	2.34					3	8.02					3	11.25
	3	4.49				3	2.85					3	2.15					3	9.67
	3	4.77				3	2.51					3	4.82					3	26.12
	5	5.28				5	3.11					5	2.84					5	3.73
	5	3.55				5	3.17					5	1.68					5	5.94
	5	3.23				5	4.91					5	5.87					5	8.34
	5	2.83				5	3.75					5	3.16					5	17.65
	5	3.1				5	3.19					5	3.35					5	22.64
	5	2.6				5	3.81					5	4.3					5	1.6
	5	3.74				5	6.79					5	2.91					5	4.95
	5	5.58				5	2.95					5	2.94					5	32.86
	5	5.12				5	3.56					5	1.15					5	6.04
S20	1	1.99				1	3.72					1	2.02					1	3.38
	1	3.13				1	3.93					1	1.69					1	5.03
	1	1.1				1	3.06					1	6.3					1	12.33
	1	4.16				1	1.17					1	2.37					1	1.17
	1	1.98				1	5.19					1	1.09					1	1.59
	1	3.26				1	2.4					1	1.32					1	2.95
	1	3.06				1	4.68					1	2.92					1	2.22
	1	3.92				1	2.7					1	0.86					1	4.39
	1	2.2				1	1.32					1	1.11					1	3.86
	3	2.49				3	3.72					3	1.81					3	1.99
	3	4				3	2.23					3	0.97					3	0.85
	3	3.3				3	1.87					3	2.67					3	1.1
	3	3.68				3	3.36					3	2.51					3	1.45
	3	3.58				3	3.32					3	0.92					3	1.27
	3	1.82				3	1.33					3	1.72					3	0.78
	3	3.64				3	2.59					3	0.67					3	3.59
	3	1.85				3	3.88					3	3.83					3	37.19
	3	1.39				3	2.5					3	1.64					3	1.59
	5	2.58				5	2.16					5	2.1					5	2.59
	5	3.53				5	3.48					5	1.53					5	2.11
	5	1.27				5	1.61					5	2.8					5	2.64
	5	2.4				5	2.24					5	1.88					5	0.82
	5	3.56				5	3.01					5	2.26					5	2.55
	5	3.05				5	4.25					5	3.23					5	1.46
	5	2.83				5	2.95					5	2.85					5	1.65
	5	2.58				5	5.43					5	1.87					5	2.87
	5	2.23				5	2.13					5	1.05					5	1.02
